# Supplementary material for: Segmentation and structural connectivity of the putamen for targeted convection enhanced drug delivery in Parkinson’s disease: a tractography-based approach
Source: Front Neurosci. 2026 Feb 23;20:1598062. doi: 10.3389/fnins.2026.1598062 (PMC12968196; doi:10.3389/fnins.2026.1598062)
Supplement: Supplementary file 1 [file Table_1.XLSX]

## Sheet: Acquisition parameters
Sequence	Orientation	Voxel Size (mm³)	TR (ms)	TE (ms)	TI (ms)	Flip Angle	Matrix	FOV (mm)	Notes
FLAIR 3D	Coronal	0.57×0.57×1.0	5000	445	1800	Variable (T2)	348 x 384	199 x 220
T1 MPRAGE	Transversal	0.5×0.5×1.0	1880	4.04	1100	15°	512 × 512	256 × 256
FGATIR 3D	Transversal	0.75×0.75×1.0	3000	3.56	409	8°	240 x 320	180 x 240
SWI	Transversal	0.97×0.97×1.0	27	19.7		15°	192 × 256	180 x 240
DTI (64 dir)	Transversal	2.0×2.0×2.0	5100	64			128 × 128	256 × 256	64 directions, b=1000 s/mm²
T2 SPACE	Sagittal	0.97×0.97×1.0	3200	412		Variable (TSE)	256 × 256	250 × 250
